# Supplementary material for: Evolutionary History of the GABA Transporter (GAT) Group Revealed by Marine Invertebrate GAT-1
Source: PLoS One. 2013 Dec 3;8(12):e82410. doi: 10.1371/journal.pone.0082410 (PMC3849432; doi:10.1371/journal.pone.0082410)
Supplement: Table S1 — Accession numbers of amino acide sequences of the GAT group members used in phylogenetic analyses. (XLSX) [file pone.0082410.s002.xlsx]

## Sheet: Accession #
Table S1: Accession numbers of amino acide sequences of the GAT group members used in phylogenetic analyses
Protein Names	Species	Accession #	Database
Atlantic salmon GAT-2	Salmo salar	ACN11066.1	NCBI
B. platifrons TAUT	Bathymodiolus platifrons	AB513188	NCBI
B. septemdierum GAT-1	Bathymodiolus septemdierum	AB819738	NCBI
B. septemdierum TAUT	Bathymodiolus septemdierum	BAF95543.1	NCBI
Blue mussell TAUT	Mytilus galloprovincialis	BAD91313.1	NCBI
C. elegans GAT-1	Caenorhabditis elegans	ABF20555.1	NCBI
Cabbage lopper GAT-1	Trichoplusia ni	AAF70819.1	NCBI
California sea hare TAUT	Aplysia californica	NP_001191394	NCBI
Chicken GAT-1	Gallus gallus	ENSGALP00000007859	Ensembl
Chicken GAT-2	Gallus gallus	ENSGALP00000021166	Ensembl
Chicken GAT-3	Gallus gallus	ENSGALP00000007775	Ensembl
Chicken GAT-4	Gallus gallus	ENSGALP00000021163	Ensembl
Chicken TAUT	Gallus gallus	ENSGALP00000010357	Ensembl
D. melanogaster CG1732	Drosophila melanogaster	AAQ22469.1	NCBI
E. superba GAT-1	Euphausia superba	AB819739	NCBI
E. superba TAUT	Euphausia superba	AB819740	NCBI
Green anole GAT1	Anolis carolinensis	ENSACAG00000010020	Ensembl
Green anole GAT2	Anolis carolinensis	ENSACAG00000000035	Ensembl
Green anole GAT3	Anolis carolinensis	ENSACAG00000009875	Ensembl
Green anole GAT4	Anolis carolinensis	ENSACAG00000025590	Ensembl
Green anole TAUT	Anolis carolinensis	ENSACAG00000013426	Ensembl
Green anole CT1	Anolis carolinensis	ENSACAG00000008691	Ensembl
Green spotted puffer GAT-4	Tetraodon nigroviridis	ENSTNIP00000013967	Ensembl
Human DAT-1	Homo sapiens	ENSP00000399806	Ensembl
Human GAT-1	Homo sapiens	ENSP00000287766	Ensembl
Human GAT-2	Homo sapiens	ENSP00000339260	Ensembl
Human GAT-3	Homo sapiens	ENSP00000254488	Ensembl
Human GAT-4	Homo sapiens	ENSP00000352702	Ensembl
Human TAUT	Homo sapiens	ENSP00000398063	Ensembl
Human CT1	Homo sapiens	ENSP00000329205	Ensembl
Lamprey GAT-1	Petromyzon marinus	ENSPMAP00000002315	Ensembl
Lamprey CT1	Petromyzon marinus	ENSPMAP00000004838	Ensembl
Marbled electric ray GABA/β-alanine transporter	Torpedo marmorata	CAA60635.1	NCBI
Medaka GAT-1(1/2)	Oryzias latipes	ENSORLP00000014553	Ensembl
Medaka GAT-1(2/2)	Oryzias latipes	ENSORLP00000005782	Ensembl
Medaka GAT-2 (1/2)	Oryzias latipes	ENSORLP00000014406	Ensembl
Medaka GAT-2 (2/2)	Oryzias latipes	ENSORLP00000002874	Ensembl
Medaka GAT-3	Oryzias latipes	ENSORLP00000005835	Ensembl
Medaka GAT-4	Oryzias latipes	ENSORLP00000018549	Ensembl
Medaka TAUT (1/2)	Oryzias latipes	ENSORLP00000012013	Ensembl
Medaka TAUT (2/2)	Oryzias latipes	ENSORLP00000012690	Ensembl
Medaka CT1	Oryzias latipes	ENSORLP00000023265	Ensembl
Mouse GAT1	Mus musculus	ENSMUSP00000032454	Ensembl
Mouse GAT2	Mus musculus	ENSMUSP00000066779	Ensembl
Mouse GAT3	Mus musculus	ENSMUSP00000032451	Ensembl
Mouse GAT4	Mus musculus	ENSMUSP00000032200	Ensembl
Mouse TAUT	Mus musculus	ENSMUSP00000032185	Ensembl
Mouse CT1	Mus musculus	ENSMUSP00000033752	Ensembl
Pacfic oyster TAUT	Crassostrea gigas	BAE80716.1	NCBI
Pacific electric ray GAT-1	Torpedo californica	CAA54394.1	NCBI
Purple sea urchin GAT-1-like	Strongylocentrotus purpuratus	XP_787028	NCBI
Raja sp. GABA trasporter	Raja sp.	AAC05185.1	NCBI
Stickleback GAT-1(1/2)	Gasterosteus aculeatus	ENSGACP00000020006	Ensembl
Stickleback GAT-1(2/2)	Gasterosteus aculeatus	ENSGACP00000009664	Ensembl
Stickleback GAT-2 （1/2）	Gasterosteus aculeatus	ENSGACP00000025110	Ensembl
Stickleback GAT-2 （2/2）	Gasterosteus aculeatus	ENSGACP00000004766	Ensembl
Stickleback GAT-3	Gasterosteus aculeatus	ENSGACP00000009605	Ensembl
Stickleback TAUT	Gasterosteus aculeatus	ENSGACP00000003585	Ensembl
Tobacco hornworm GAT-1	Manduca sexta	AAA92342.1	NCBI
Vase tunicate TAUT-like	Ciona intestinalis	ENSCINP00000017436	Ensembl
Vase tunicate CT1-like	Ciona intestinalis	XP_002120359.1	NCBI
Western honey bee GAT-1	Apis mellifera	AAQ96727.1	NCBI
Xenopus GAT-1-like	Xenopus tropicalis	ENSXETP00000026439	Ensembl
Xenopus GAT-2	Xenopus tropicalis	ENSXETP00000007859	Ensembl
Xenopus GAT-4	Xenopus tropicalis	ENSXETP00000007854	Ensembl
Xenopus TAUT	Xenopus tropicalis	ENSXETP00000025223	Ensembl
Xenopus CT1-like	Xenopus tropicalis	ENSXETP00000016798	Ensembl
